# Supplementary material for: Rare genetic variants in genes and loci linked to dominant monogenic developmental disorders cause milder related phenotypes in the general population
Source: Am J Hum Genet. 2022 Jun 13;109(7):1308–16. doi: 10.1016/j.ajhg.2022.05.011 (PMC9300873; doi:10.1016/j.ajhg.2022.05.011)
Supplement: Data S1. Tables S1–S5 [file mmc2.xlsx]

## Sheet: supp_table_1
Gene Name	599 Gene Set	325 Gene Set	125 Gene Set	25 Gene Set
ABCC9	x
ABL1	x
ACAN	x	x
ACTB	x	x
ACTG1	x
ACVR1	x
ADAR	x	x
ADCY5	x
ADNP	x	x	x	x
AFF3	x
AFF4	x
AGO1	x
AHDC1	x	x	x	x
ALDH18A1	x
ALX4	x	x
ANKH	x	x
ANKRD11	x	x	x	x
ANKRD26	x
AP2M1	x
AP2S1	x
ARCN1	x	x
ARF1	x
ARHGAP31	x	x
ARHGAP35	x	x
ARID1A	x	x	x
ARID1B	x	x	x	x
ARID2	x	x	x
ASH1L	x
ASXL1	x	x	x
ASXL2	x	x
ASXL3	x	x	x	x
ATAD3A	x
ATN1	x
ATP1A1	x
ATP1A2	x	x
ATP6V0A1	x
ATP6V1B2	x
ATPA2	x
AUTS2	x	x	x
BCL11A	x	x	x
BCL11B	x	x	x
BFSP2	x
BHLHA9	x
BICD2	x
BMP2	x	x
BMP4	x	x
BNC2	x	x
BPTF	x	x
BRAF	x
BRD4	x	x
BRPF1	x	x	x
BRSK2	x	x
CACNA1A	x
CACNA1C	x
CACNA1D	x
CACNA1E	x
CACNA1G	x	x
CAMK2A	x	x
CAMK2B	x	x
CAMTA1	x	x	x
CBL	x
CCDC78	x	x
CCND2	x
CD96	x	x
CDH2	x
CDK13	x
CDK8	x
CDON	x
CERT1	x
CFC1	x	x
CHAMP1	x	x	x
CHD1	x	x
CHD2	x	x	x
CHD3	x		x
CHD4	x	x
CHD7	x	x	x	x
CHD8	x	x	x
CHRNA4	x
CHRNB2	x
CIC	x	x
CLTC	x	x	x
CNOT1	x
CNOT3	x	x	x
COG4	x
COL10A1	x
COL11A1	x
COL11A2	x
COL1A1	x
COL2A1	x	x
COL4A3	x
COL6A1	x
COL9A1	x
COL9A2	x
COL9A3	x
COMP	x
CREBBP	x	x	x
CRELD1	x
CRX	x	x
CRYAA	x
CRYBA1	x	x
CRYBA4	x
CRYBB1	x	x
CRYBB2	x	x
CRYGC	x	x
CRYGD	x
CSNK2A1	x
CSNK2B	x	x	x
CTBP1	x	x
CTCF	x	x	x
CTNNB1	x	x	x	x
CTNND1	x	x
CTNND2	x	x
CUL3	x
CUX2	x
DDX23	x
DDX6	x
DEAF1	x
DEPDC5	x	x
DHDDS	x
DHX30	x
DLG4	x	x	x
DLL4	x	x
DMPK	x
DNM1	x
DNM1L	x
DNMT3A	x	x	x
DPF2	x
DPYSL5	x
DSPP	x	x
DSTYK	x	x
DVL1	x
DVL3	x
DYNC1H1	x
DYRK1A	x	x	x	x
EBF3	x	x
EDAR	x		x
EDN1	x	x
EDNRA	x
EDNRB	x	x
EED	x
EEF1A2	x
EEF2	x
EFTUD2	x	x	x	x
EHMT1	x	x	x	x
EIF5A	x
ELN	x	x
EP300	x	x	x	x
ERF	x	x
EXT1	x	x
EXT2	x	x
EYA1	x	x
EZH2	x
FAM111A	x
FBN1	x	x	x
FBN2	x
FBXO11	x	x	x
FBXW11	x
FBXW7	x
FGF10	x	x
FGF12	x
FGF14	x	x
FGF9	x	x
FGFR1	x	x
FGFR2	x
FGFR3	x
FLNB	x
FLT4	x
FN1	x
FOXC1	x	x
FOXC2	x	x
FOXE3	x	x
FOXF1	x	x
FOXG1	x	x	x
FOXJ1	x	x
FOXL2	x	x
FOXP1	x	x	x
FOXP2	x	x	x
FTL	x	x
FZD5	x
GABBR2	x
GABRA1	x	x
GABRB2	x
GABRB3	x
GABRG2	x	x
GATA2	x	x
GATA3	x	x	x
GATA4	x	x
GATA6	x	x
GATAD2B	x	x	x	x
GCH1	x
GDF5	x	x
GDF6	x
GFAP	x
GIGYF1	x	x	x
GJA1	x
GJA3	x
GJA8	x
GJC2	x
GLI2	x	x
GLI3	x	x
GLMN	x	x
GLUD1	x
GMNN	x
GNAI1	x	x
GNAI3	x
GNAO1	x	x
GNAS	x	x
GNB1	x
GNB2	x
GREB1L	x	x
GRHL3	x	x
GRIA2	x	x
GRIN1	x
GRIN2A	x	x
GRIN2B	x	x	x
GRIN2D	x
GUCY2C	x
H1-4	x	x
HCN1	x
HDAC4	x	x
HECW2	x
HESX1	x	x
HIST1H1E	x		x
HIST1H2AC	x
HIST1H4C	x
HIVEP2	x	x	x
HK1	x	x
HNF1B	x	x
HNF4A	x	x
HNRNPD	x	x	x
HNRNPH1	x	x
HNRNPK	x	x	x
HNRNPR	x	x
HNRNPU	x	x	x
HOXA13	x	x
HOXD13	x
HPD	x
HRAS	x
HSF4	x
IFIH1	x
IFITM5	x
IGF1R	x	x
IHH	x
IRF2BPL	x	x	x
IRF6	x	x
ITPR1	x	x
JAG1	x	x
KANSL1	x	x	x
KAT6A	x	x	x	x
KAT6B	x	x	x	x
KBTBD13	x
KCNA2	x	x
KCNB1	x		x
KCNC1	x
KCNC3	x
KCND3	x
KCNH1	x
KCNJ11	x
KCNJ6	x
KCNJ8	x
KCNK3	x
KCNK4	x
KCNN3	x
KCNQ2	x	x
KCNQ3	x
KCNQ5	x	x
KCNT1	x
KCTD1	x
KDM1A	x
KDM3B	x	x
KDM5B	x	x	x
KDM6B	x	x	x
KIDINS220	x	x	x
KIF11	x	x	x
KIF1A	x
KIF22	x
KIF2A	x
KIF5C	x
KLF1	x
KMT2A	x	x	x	x
KMT2B	x	x	x
KMT2C	x	x	x
KMT2D	x	x	x	x
KMT2E	x	x	x
KMT5B	x	x	x
KRAS	x
KRT74	x
LEMD2	x
LEMD3	x	x
LHX4	x	x
LMX1B	x	x
LRP5	x	x
LZTR1	x
MAB21L2	x
MACF1	x
MAF	x
MAFB	x	x
MAP2K1	x
MAP2K2	x
MAP3K1	x	x
MAP3K7	x
MAPK8IP3	x	x
MAST1	x
MATN3	x
MBD5	x	x	x
MECOM	x
MED13	x	x
MED13L	x	x	x	x
MEF2C	x	x	x
MEIS2	x	x
MIB1	x	x	x
MIR17HG	x	x
MITF	x	x
MMP13	x
MN1	x	x	x
MNX1	x	x
MSL2	x	x	x
MSX1	x	x
MSX2	x	x
MTOR	x
MYCN	x	x	x
MYH3	x
MYH9	x
MYRF	x	x
MYT1L	x	x	x
NAA15	x	x	x
NACC1	x
NALCN	x
NBEA	x	x
NDNF	x	x
NEDD4L	x
NF1	x	x
NFIA	x	x	x
NFIB	x	x
NFIX	x	x	x
NIPBL	x	x
NKX2-1	x	x
NKX2-5	x	x
NODAL	x	x
NOG	x	x
NOTCH1	x	x
NOTCH2	x
NOVA2	x	x
NPM1	x
NR2F1	x	x
NR2F2	x	x
NR4A2	x	x
NRAS	x
NRXN1	x	x
NRXN2	x	x
NSD1	x	x	x
NSD2	x	x	x
NTRK2	x
NUS1	x	x
ODC1	x	x	x
OTX2	x	x
P4HB	x
PACS1	x
PACS2	x
PAFAH1B1	x	x
PAK1	x
PAX2	x	x
PAX3	x	x
PAX6	x	x
PAX8	x	x
PAX9	x	x
PBX1	x	x
PCBP2	x
PCGF2	x
PDE10A	x
PDE4D	x
PDGFRB	x
PHACTR1	x
PHF12	x
PHF21A	x	x	x
PHIP	x	x	x
PHOX2B	x
PIEZO2	x	x
PIGU	x
PIK3R1	x
PIK3R2	x
PITX1	x	x
PITX2	x	x
PITX3	x	x
PLCB4	x
POGZ	x	x	x	x
POLR1A	x	x
POLR1D	x	x
POLR2A	x
POU3F3	x		x
PPM1D	x	x	x
PPP1CB	x
PPP1R12A	x	x
PPP2CA	x	x
PPP2R1A	x
PPP2R5D	x
PPP3CA	x
PRKAR1A	x
PRKD1	x
PRPF8	x
PRR12	x	x	x
PRRT2	x	x
PSMC5	x
PTCH1	x	x	x
PTDSS1	x
PTEN	x	x	x
PTH1R	x	x
PTHLH	x	x
PTPN11	x
PUF60	x	x	x
PURA	x	x	x	x
QRICH1	x	x	x
RAB11A	x
RAB11B	x
RAB14	x
RAC1	x
RAC3	x
RAD21	x	x
RAF1	x
RAI1	x	x	x
RARB	x
RBPJ	x
RERE	x	x
RHOBTB2	x
RIT1	x
RNF13	x
ROBO4	x	x
ROR2	x	x
RORA	x	x
RPL11	x	x
RPS19	x	x
RPS23	x
RPS26	x	x
RRAS	x
RRAS2	x
RUNX2	x	x
SALL1	x	x
SALL4	x	x
SAMD9	x
SATB1	x	x
SATB2	x	x	x	x
SCAF4	x	x
SCN11A	x
SCN1A	x	x	x
SCN1B	x	x
SCN2A	x	x	x
SCN3A	x
SCN4A	x
SCN8A	x	x
SET	x	x	x
SETBP1	x	x	x
SETD1A	x	x	x
SETD1B	x	x
SETD2	x	x	x
SETD5	x	x	x	x
SF3B4	x	x
SHANK1	x	x
SHANK2	x	x
SHANK3	x	x	x	x
SHH	x	x
SHOC2	x
SHROOM3	x	x
SIK1	x
SIM1	x	x
SIN3A	x	x	x
SIX1	x	x
SIX3	x	x
SIX5	x
SKI	x		x
SLC1A2	x
SLC25A24	x
SLC25A4	x
SLC2A1	x	x	x
SLC6A1	x	x	x
SMAD3	x	x
SMAD4	x
SMARCA2	x
SMARCA4	x	x
SMARCB1	x	x
SMARCC2	x	x
SMARCD1	x
SMARCE1	x
SMC3	x
SNAP25	x
SNRPB	x	x
SNRPE	x
SON	x	x	x
SOS1	x
SOX10	x	x	x
SOX11	x		x
SOX17	x
SOX2	x	x
SOX4	x
SOX5	x	x	x
SOX6	x	x
SOX9	x	x
SPAST	x
SPECC1L	x
SPEN	x	x	x
SPRED1	x	x
SPTAN1	x
SPTBN1	x
SPTBN2	x
SRCAP	x		x
SRP54	x
SRRM2	x	x	x
SRSF1	x
STAG1	x	x
STX1B	x	x
STXBP1	x	x	x	x
SUZ12	x	x
SYNCRIP	x
SYNGAP1	x	x	x	x
SYT1	x
TAB2	x		x
TAOK1	x	x	x
TBL1XR1	x	x	x
TBR1	x	x
TBX1	x	x
TBX18	x	x
TBX20	x	x
TBX3	x	x
TBX4	x	x
TBX5	x	x
TCF12	x	x
TCF20	x	x	x
TCF4	x	x	x	x
TCF7L2	x	x	x
TCOF1	x	x
TEK	x
TET3	x	x
TFAP2A	x
TFAP2B	x
TGFB1	x
TGFB3	x	x
TGFBR1	x
TGFBR2	x	x
TGIF1	x	x
THRA	x	x
TINF2	x	x
TLK2	x	x	x
TMEM63A	x
TNRC6B	x	x
TP63	x	x
TPM2	x
TRAF7	x
TRIM8	x	x
TRIO	x
TRIP12	x	x	x
TRPM3	x
TRPS1	x	x
TRPV3	x
TRPV4	x
TRRAP	x
TSC1	x	x
TSC2	x	x
TSHR	x
TUBA1A	x	x
TUBB	x
TUBB2A	x
TUBB2B	x
TUBB3	x
TUBB4A	x
TUBG1	x
TWIST1	x	x
TWIST2	x
U2AF2	x
UBTF	x
UPF1	x	x
USP7	x	x
VAMP2	x
VCP	x
WAC	x	x	x
WASF1	x	x
WDFY3	x	x
WDR11	x
WDR26	x	x	x
WDR37	x
WNT4	x
WNT5A	x
WT1	x
YAP1	x	x
YWHAG	x
YY1	x		x
ZBTB18	x	x	x
ZBTB20	x
ZEB2	x	x	x
ZFHX3	x
ZFHX4	x	x	x
ZIC1	x
ZIC2	x	x
ZMIZ1	x	x
ZMYM2	x	x
ZMYND11	x	x	x
ZNF148	x	x	x
ZNF292	x	x	x
ZNF462	x	x
ZNF750	x	x
ZSWIM6	x

## Sheet: supp_table_2
Chromosome	Start	End	Size	Name	Number of Individuals in UKB	Number of Genes Overlapping
CNV Deletions:
1	145806438	146149533	0.343095	TAR syndrome	71	17
1	147101794	147921262	0.819468	1q21.1 deletion	92	7
2	57519361	61509361	3.99	2p15-16.1 microdeletion syndrome	1	11
2	96060525	97010536	0.950011	2q11.2 duplication	26	20
2	110625954	112335952	1.71	2q13 duplication	54	9
3	87188160	87508160	0.32	3p11.2 (CHMP2B to POU1F1)	33	2
3	191799517	193299517	1.5	3q28-29 (FGF12)	1	4
3	195988732	197628732	1.64	3q29 duplication	8	24
7	73328061	74727726	1.39966	Williams syndrome duplication	1	24
7	75332889	77032747	1.69986	Wms-distal deletion	1	21
10	48181951	50630234	2.44828	10q11 duplication	52	28
10	79930264	87180263	7.25	10q23.1 deletion	3	30
12	64679953	68249953	3.57	12q14 microdeletion syndrome	2	20
15	22784508	23074431	0.289923	15q11.2 deletion	1345	4
15	24573760	28181259	3.6075	Prader-Willi/Angelman	1	11
15	30840505	32190507	1.35	15q13.3 deletion	39	6
15	73720606	77840603	4.12	15q24 B to E deletion	1	56
15	84595765	85155765	0.56	15q25.2 deletion	11	8
16	15408642	16198642	0.79	16p13.11 deletion	101	9
16	21931178	22451178	0.52	16p12.1 duplication	243	8
16	28761178	29101178	0.34	16p11.2 distal deletion	48	10
16	29641178	30191178	0.55	NF1 microduplication syndrome	104	31
17	14165958	15595961	1.43	HNPP	220	10
17	30838856	31888868	1.05001	16p11.2 duplication	11	12
17	36460073	37846263	1.38619	17q12 deletion (HNF1B)	8	15
22	21555711	23307813	1.7521	16p11.2-p12.2 microduplication syndrome	6	19
CNV Duplications:
1	145806438	146149533	0.343095	TAR syndrome	320	17
1	147101794	147921262	0.819468	1q21.1 duplication	130	7
2	96060525	97010536	0.950011	2q11.2 deletion	16	20
2	110625954	112335952	1.71	2q13 deletion	51	9
3	195988732	197628732	1.64	3q29 deletion	2	24
5	10000	11726888	11.7169	Cri du Chat syndrome	1	50
7	73328061	74727726	1.39966	15q24 A to D duplication	11	24
10	48181951	50630234	2.44828	10q11 deletion	27	28
10	79930264	87180263	7.25	10q23.1 duplication	6	30
15	22784508	23074431	0.289923	15q11.2 duplication	1616	4
15	24573760	28181259	3.6075	Prader-Willi/Angelman	14	11
15	30840505	32190507	1.35	15q13.3 duplication	219	6
15	72670606	75720604	3.05	Williams syndrome deletion	3	49
15	82513967	84070244	1.55628	15q25.2 duplication	1	15
15	84595765	85155765	0.56	15q25.2 duplication	11	8
16	15408642	16198642	0.79	16p13.11 duplication	559	9
16	21601178	29031178	7.43	22q11.2 distal deletion	1	69
16	21931178	22451178	0.52	16p12.1 deletion	86	8
16	28761178	29101178	0.34	16p11.2 distal duplication	77	10
16	29641178	30191178	0.55	NF1 microdeletion syndrome	91	31
17	2459956	3019956	0.56	17p13.3 duplication (including PAFAH1B1)	1	4
17	14165958	15595961	1.43	HNPP	111	10
17	16805961	20576095	3.77013	Smith-Magenis syndrome duplication	2	52
17	30838856	31888868	1.05001	16p11.2 deletion	1	12
17	36460073	37846263	1.38619	17q12 duplication (HNF1B)	89	15
22	19032487	20302477	1.26999	22q11.2dup/DiGeorge/VCFS duplication	152	28
22	21555711	23307813	1.7521	22q11.2 distal duplication	5	19

## Sheet: supp_table_3
Dataset	599 Gene Set		325 Gene Set		125 Gene Set		25 Gene Set
Phenotype	-	P Value	-	P Value	-	P Value	-	P Value
Binary Traits:	Odds Ratio:		Odds Ratio:		Odds Ratio:		Odds Ratio:
In employment	0.906637	0.00057781	0.846509	0.00021436	0.759409	0.00015834	0.802331	0.324808
Have a degree	0.832987	6.134e-15	0.798157	9.39e-10	0.762763	6.424e-06	0.597324	0.00910996
Have an epilepsy diagnosis	1.39426	0.0026904	1.54262	0.00796433	0.82998	0.600428	.	.
Diagnosed with Child DD*	1.31638	0.00050564	1.58102	4.889e-05	1.61233	0.00802874	2.58205	0.0383262
Diagnosed with Adult DD*	1.15805	0.00706136	1.23433	0.0108161	1.63021	3.796e-05	1.30759	0.523131
Is unable to work	1.34405	8.573e-08	1.31843	0.00136126	1.59606	0.00028179	1.48149	0.350378
Continuous Traits:	Beta:	-	Beta:	-	Beta:	-	Beta:	-
Fluid Intelligence	-0.159097	1.152e-06	-0.196261	0.00015253	-0.316213	0.00021134	-0.564767	0.0360482
Number of years in education	-0.391005	4.589e-12	-0.552265	4.614e-10	-0.550646	0.00012593	-0.366986	0.425119
Income	-0.126927	1.599e-20	-0.173349	9.557e-16	-0.216838	6.97e-10	-0.244335	0.0269463
Reaction time	0.0426341	8.179e-05	0.058016	0.00062498	0.0866189	0.00162433	0.127748	0.145111
Pairs test score	0.121887	0.00099283	0.144757	0.0127008	0.0988731	0.29314	-0.0194709	0.948272
Townsend Deprivation Index	0.279246	5.596e-17	0.434864	9.558e-17	0.662649	5.178e-15	0.810113	0.00271745
Age left education	-0.10992	0.00028924	-0.142985	0.00239582	-0.149143	0.0493495	-0.323973	0.182421
Height	-0.449464	4.809e-10	-0.700438	6.278e-10	-0.509174	0.00551546	-2.12212	0.00030009
Reported a mental health issue	0.0413944	0.00104692	0.0401415	0.0429341	0.0808631	0.0117727	0.10905	0.287297
Numeric memory score	-0.0683443	0.00103166	-0.098832	0.00319925	-0.182803	0.00113823	-0.258514	0.12175
BMI	0.0320139	0.00461089	0.0479517	0.00680448	0.0922753	0.00129403	0.156677	0.0876176
Number of children fathered	-0.0685369	0.00113464	-0.0992301	0.00254558	-0.0881195	0.0956667	0.18748	0.233772
Number of pregnancies	-0.0431948	0.0761848	-0.0410729	0.283243	-0.080832	0.193764	-0.539773	0.0122671
Number of stillbirths	0.00363289	0.244689	0.00422627	0.393235	-0.00515985	0.521203	-0.0290126	0.298662

## Sheet: supp_table_4
	CADD > 20				CADD > 25				CADD > 30
Phenotype	-	P Value	Lower 95% CI	Upper 95% CI	-	P Value	Lower 95% CI	Upper 95% CI	-	P Value	Lower 95% CI	Upper 95% CI
Binary Traits:	Odds Ratio:				Odds Ratio:				Odds Ratio:
In employment	1.00411	0.724213	0.981486	1.02726	0.992044	0.536223	0.967249	1.01747	0.972055	0.309582	0.920339	1.02668
Have a degree	0.968867	0.00092557	0.950903	0.98717	0.941445	1.233e-08	0.922097	0.961199	0.929241	0.00129509	0.888609	0.97173
Have an epilepsy diagnosis	1.05722	0.289599	0.953761	1.17191	1.00621	0.915144	0.897972	1.12749	1.11746	0.355007	0.883134	1.41395
Diagnosed with Child DD*	0.968423	0.378877	0.901787	1.03998	1.01031	0.798985	0.933618	1.0933	1.05247	0.549465	0.890202	1.24431
Diagnosed with Adult DD*	1.00654	0.783253	0.960884	1.05436	1.05036	0.0589963	0.998135	1.10532	1.10729	0.0611083	0.995263	1.23192
Is unable to work	1.05519	0.034477	1.00393	1.10906	1.092	0.00150851	1.03422	1.15301	1.08845	0.151393	0.96944	1.22208
Continuous Traits:	Beta:				Beta:				Beta:
Fluid Intelligence	-0.043095	0.0010956	-0.0689662	-0.0172237	-0.0735517	4.916e-07	-0.102212	-0.044891	-0.0898673	0.00438362	-0.151687	-0.0280472
Number of years in education	-0.0865003	0.00019221	-0.131964	-0.0410368	-0.152893	2.754e-09	-0.203292	-0.102494	-0.206964	0.00018166	-0.315329	-0.0985994
Income	-0.0322854	7.494e-09	-0.0432336	-0.0213371	-0.0498742	8.536e-16	-0.0620217	-0.0377266	-0.0649032	1.187e-06	-0.0910885	-0.0387179
Reaction time	0.0171324	0.00011133	0.00844339	0.0258213	0.0179793	0.00025371	0.00834735	0.0276112	0.0175698	0.0964743	-0.00314755	0.0382871
Pairs test score	0.033642	0.0268684	0.00385242	0.0634316	0.0416293	0.01347	0.00861087	0.0746478	0.0943195	0.00916259	0.0233804	0.165259
Townsend Deprivation Index	0.0697561	3.479e-07	0.0429252	0.0965869	0.0931163	8.451e-10	0.0633755	0.122857	0.136347	2.778e-05	0.0725833	0.20011
Age left education	-0.0264514	0.0372143	-0.0513355	-0.00156726	-0.0350504	0.0126913	-0.062614	-0.0074868	-0.0115665	0.701229	-0.070655	0.0475221
Height	-0.144383	1.098e-06	-0.202449	-0.0863157	-0.206234	3.383e-10	-0.270595	-0.141874	-0.283222	5.914e-05	-0.421435	-0.145009
Reported a mental health issue	-0.00023857	0.96333	-0.0104092	0.00993204	0.00942414	0.101314	-0.00184886	0.0206971	0.0262975	0.033117	0.00210685	0.0504882
Numeric memory score	-0.011772	0.156274	-0.0280466	0.0045027	-0.0188129	0.0415062	-0.0369016	-0.00072426	-0.0455833	0.0220725	-0.084612	-0.00655471
BMI	0.00873413	0.0594333	-0.00034747	0.0178157	0.017218	0.00080163	0.00715118	0.0272848	0.0101015	0.359725	-0.0115154	0.0317184
Number of children fathered	-0.0224403	0.0089589	-0.0392683	-0.00561238	-0.0152882	0.108395	-0.0339524	0.003376	-0.0213104	0.296393	-0.0613104	0.0186896
Number of pregnancies	-0.0227397	0.0233439	-0.0423931	-0.00308645	-0.0213341	0.0550233	-0.0431272	0.00045891	-0.0188637	0.4318	-0.0658958	0.0281683
Number of stillbirths	0.00183701	0.156504	-0.00070404	0.00437806	0.00181835	0.205803	-0.00099856	0.00463526	0.00080666	0.794296	-0.0052571	0.00687042

## Sheet: supp_table_5
Dataset:	Individuals with CNV Deletions				Individuals with CNV Duplications				Individuals with loss of function variants in 599 gene set				Individuals with missense variants in 599 gene set				Individuals with synonymous variants in 599 gene set
Phenotype	-	P Value	Lower 95% CI	Upper 95% CI	-	P Value	Lower 95% CI	Upper 95% CI	-	P Value	Lower 95% CI	Upper 95% CI	-	P Value	Lower 95% CI	Upper 95% CI	-	P Value	Lower 95% CI	Upper 95% CI
Binary Traits:	Odds Ratio:				Odds Ratio:				Odds Ratio:				Odds Ratio:				Odds Ratio:
In employment	0.764362	1.908e-08	0.695986	0.839455	0.821662	3.018e-06	0.756637	0.892275	0.917282	0.00282386	0.866747	0.970762	0.990311	0.592997	0.955579	1.02631	1.00825	0.513848	0.983693	1.03341
Have a degree	0.661352	5.17e-25	0.611451	0.715326	0.747746	1.179e-16	0.698054	0.800975	0.8331	1.402e-14	0.795246	0.872757	0.925606	2.087e-07	0.898982	0.953019	1.02871	0.00589172	1.00819	1.04965
Have an epilepsy diagnosis	1.48051	0.0306496	1.03728	2.11314	1.31074	0.113158	0.937825	1.83195	1.40748	0.00343752	1.11943	1.76964	1.09406	0.276	0.930676	1.28612	0.915468	0.142448	0.813556	1.03015
Diagnosed with Adult DD*	1.38601	9.532e-05	1.17642	1.63294	1.39193	8.27e-06	1.20359	1.60975	1.13738	0.0223774	1.01843	1.27023	1.05881	0.119222	0.985368	1.13772	1.01276	0.625201	0.962515	1.06564
Is unable to work	1.79896	6.627e-14	1.54289	2.09754	1.58862	2.201e-10	1.37702	1.83273	1.32889	7.059e-07	1.18765	1.48693	1.11872	0.00395373	1.03654	1.20742	0.989002	0.694736	0.93586	1.04516
Continuous Traits:	Beta:				Beta:				Beta:				Beta:				Beta:
Fluid Intelligence	-0.49896	7.529e-17	-0.616232	-0.381687	-0.331009	2.931e-10	-0.433944	-0.228074	-0.158462	1.682e-06	-0.22332	-0.0936034	-0.0863201	2.739e-05	-0.126657	-0.0459835	0.00315879	0.823389	-0.0245809	0.0308985
Number of years in education	-0.941806	3.403e-23	-1.12787	-0.755739	-0.745275	9.829e-19	-0.910562	-0.579988	-0.38503	1.676e-11	-0.497125	-0.272935	-0.17925	6.733e-07	-0.249952	-0.108548	0.0614622	0.0136715	0.0126082	0.110316
Income	-0.290524	2.143e-36	-0.335715	-0.245332	-0.218183	1.917e-26	-0.258367	-0.178	-0.121489	1.548e-18	-0.148587	-0.094391	-0.0573586	4.35e-11	-0.0744126	-0.0403047	0.0113516	0.058415	-0.00040423	0.0231074
Reaction time	0.168938	5.562e-21	0.133707	0.204169	0.0760357	1.789e-06	0.0448323	0.107239	0.0405961	0.0002087	0.0191396	0.0620526	0.0144411	0.0360163	0.00094206	0.0279402	-0.00561923	0.238388	-0.0149605	0.00372198
Pairs test score	0.191934	0.0019188	0.0706835	0.313185	0.305844	2.501e-08	0.198287	0.413401	0.110594	0.00313874	0.0372113	0.183977	0.057117	0.0155578	0.0108412	0.103393	-0.0183691	0.259876	-0.0503238	0.0135856
Townsend Deprivation Index	0.422464	6.151e-14	0.312136	0.532791	0.468205	6.938e-21	0.370322	0.566088	0.268517	9.548e-16	0.203004	0.334031	0.0850607	6.315e-05	0.04339	0.126731	0.0185555	0.205489	-0.0101699	0.0472808
Age left education	-0.172863	0.00033553	-0.267338	-0.0783891	-0.210954	1.269e-06	-0.2963	-0.125609	-0.105388	0.00058486	-0.165458	-0.045318	-0.0433681	0.027308	-0.0818804	-0.00485591	0.00188347	0.890722	-0.0249857	0.0287526
Height	-1.2504	2.627e-25	-1.48616	-1.01464	-0.621159	6.094e-09	-0.83055	-0.411769	-0.425288	5.593e-09	-0.568294	-0.282282	-0.232329	4.343e-07	-0.322437	-0.142221	0.0479922	0.130572	-0.014225	0.110209
Reported a mental health issue	0.0831207	8.682e-05	0.0416118	0.12463	0.0286611	0.127189	-0.00816803	0.0654902	0.0427898	0.00079229	0.0177961	0.0677834	0.017832	0.026702	0.00205923	0.0336047	-0.00026756	0.961511	-0.0111344	0.0105993
Numeric memory score	-0.209707	7.158e-09	-0.280725	-0.138688	-0.0468585	0.151495	-0.110892	0.0171749	-0.0671563	0.00142312	-0.108417	-0.025895	-0.02513	0.053206	-0.0506073	0.00034733	-0.00381777	0.667512	-0.0212373	0.0136018
BMI	0.136167	5.683e-13	0.0991417	0.173193	0.109829	5.883e-11	0.076949	0.14271	0.0366571	0.00134096	0.0142547	0.0590595	0.0163876	0.02281	0.00227928	0.0304959	-0.00248133	0.617715	-0.0122257	0.00726307
Number of children fathered	-0.174429	2.067e-07	-0.240259	-0.108599	-0.095174	0.00141265	-0.153612	-0.0367364	-0.0593076	0.00540835	-0.101095	-0.0175197	-0.0115086	0.388805	-0.0376828	0.0146656	-0.00934399	0.311568	-0.027442	0.00875404
Number of pregnancies	-0.0257055	0.542743	-0.108479	0.0570685	-0.0359518	0.336628	-0.109287	0.0373837	-0.0402404	0.101565	-0.0884108	0.00792995	-0.020328	0.191193	-0.0508104	0.0101545	0.00557394	0.604022	-0.015491	0.0266389
Number of stillbirths	0.00382158	0.481112	-0.00681012	0.0144533	0.00752379	0.117684	-0.00190142	0.016949	0.00396374	0.209225	-0.00222312	0.0101506	0.00373306	0.0636908	-0.00021264	0.00767876	0.00122548	0.373443	-0.00147317	0.00392413
